# Supplementary material for: AMHconverter: an online tool for converting results between the different anti-Müllerian hormone assays of Roche Elecsys®, Beckman Access, and Kangrun
Source: PeerJ. 2023 Jun 5;11:e15301. doi: 10.7717/peerj.15301 (PMC10249628; doi:10.7717/peerj.15301)
Supplement: Supplemental Information 1 [file peerj-11-15301-s001.xlsx]

## Sheet: Supplementary Table 1
Supplementary Table 1. AMH assay convertions using Passing-Bablok regression.
Samples	Original values			Converted values
	Beckman	Roche	Kangrun	Kangrun to Beckman	Kangrun to Roche	Beckman to Roche	Roche to Beckman	Roche to Kangrun	Beckman to Kangrun
1	0.08	0.0842	0.06	-0.0343834	0.0628656	0.147893	-0.00346937	0.0845757	0.160431
2	0.08	0.0502	0.08	-0.0116112	0.0802308	0.147893	-0.0480209	0.0454168	0.160431
3	0.09	0.104	0.08	-0.0116112	0.0802308	0.155524	0.0224754	0.10738	0.169213
4	0.09	0.105	0.1	0.011161	0.097596	0.155524	0.0237857	0.108532	0.169213
5	0.12	0.114	0.1	0.011161	0.097596	0.178419	0.0355788	0.118897	0.195561
6	0.13	0.124	0.12	0.0339332	0.114961	0.186051	0.0486822	0.130415	0.204344
7	0.14	0.129	0.13	0.0453193	0.123644	0.193682	0.0552339	0.136173	0.213126
8	0.14	0.152	0.14	0.0567054	0.132326	0.193682	0.0853717	0.162663	0.213126
9	0.14	0.138	0.15	0.0680915	0.141009	0.193682	0.0670269	0.146539	0.213126
10	0.15	0.156	0.18	0.10225	0.167057	0.201314	0.090613	0.16727	0.221909
11	0.16	0.163	0.19	0.113636	0.175739	0.208946	0.0997854	0.175332	0.230692
12	0.17	0.184	0.2	0.125022	0.184422	0.216577	0.127303	0.199518	0.239474
13	0.18	0.186	0.18	0.10225	0.167057	0.224209	0.129923	0.201822	0.248257
14	0.18	0.213	0.28	0.216111	0.253883	0.224209	0.165302	0.232918	0.248257
15	0.19	0.22	0.19	0.113636	0.175739	0.23184	0.174475	0.240981	0.257039
16	0.19	0.175	0.35	0.295813	0.314661	0.23184	0.11551	0.189153	0.257039
17	0.2	0.155	0.2	0.125022	0.184422	0.239472	0.0893027	0.166118	0.265822
18	0.2	0.229	0.26	0.193339	0.236518	0.239472	0.186268	0.251346	0.265822
19	0.2	0.186	0.28	0.216111	0.253883	0.239472	0.129923	0.201822	0.265822
20	0.2	0.215	0.32	0.261655	0.288613	0.239472	0.167923	0.235222	0.265822
21	0.21	0.183	0.24	0.170566	0.219152	0.247104	0.125992	0.198367	0.274605
22	0.21	0.253	0.4	0.352744	0.358074	0.247104	0.217716	0.278988	0.274605
23	0.22	0.175	0.22	0.147794	0.201787	0.254735	0.11551	0.189153	0.283387
24	0.23	0.26	0.2	0.125022	0.184422	0.262367	0.226888	0.28705	0.29217
25	0.24	0.353	0.19	0.113636	0.175739	0.269998	0.34875	0.394161	0.300952
26	0.24	0.206	0.29	0.227497	0.262565	0.269998	0.15613	0.224856	0.300952
27	0.28	0.27	0.3	0.238883	0.271248	0.300525	0.239992	0.298567	0.336083
28	0.29	0.294	0.24	0.170566	0.219152	0.308156	0.27144	0.326209	0.344865
29	0.3	0.465	0.53	0.500763	0.470948	0.315788	0.495508	0.523154	0.353648
30	0.31	0.268	0.2	0.125022	0.184422	0.32342	0.237371	0.296264	0.362431
31	0.32	0.298	0.23	0.15918	0.21047	0.331051	0.276681	0.330816	0.371213
32	0.32	0.35	0.35	0.295813	0.314661	0.331051	0.344819	0.390705	0.371213
33	0.33	0.274	0.38	0.329972	0.340709	0.338683	0.245233	0.303174	0.379996
34	0.33	0.341	0.38	0.329972	0.340709	0.338683	0.333026	0.38034	0.379996
35	0.34	0.357	0.35	0.295813	0.314661	0.346314	0.353991	0.398768	0.388778
36	0.34	0.323	0.37	0.318586	0.332026	0.346314	0.30944	0.359609	0.388778
37	0.34	0.349	0.4	0.352744	0.358074	0.346314	0.343509	0.389554	0.388778
38	0.35	0.374	0.38	0.329972	0.340709	0.353946	0.376267	0.418347	0.397561
39	0.38	0.385	0.43	0.386902	0.384122	0.376841	0.390681	0.431016	0.423909
40	0.38	0.352	0.44	0.398288	0.392804	0.376841	0.34744	0.393009	0.423909
41	0.39	0.382	0.36	0.3072	0.323344	0.384472	0.38675	0.427561	0.432691
42	0.39	0.362	0.41	0.36413	0.366757	0.384472	0.360543	0.404526	0.432691
43	0.39	0.419	0.43	0.386902	0.384122	0.384472	0.435232	0.470175	0.432691
44	0.39	0.443	0.51	0.477991	0.453583	0.384472	0.466681	0.497816	0.432691
45	0.42	0.34	0.41	0.36413	0.366757	0.407367	0.331716	0.379188	0.459039
46	0.42	0.367	0.47	0.432447	0.418852	0.407367	0.367095	0.410285	0.459039
47	0.42	0.326	0.48	0.443833	0.427535	0.407367	0.313371	0.363064	0.459039
48	0.42	0.396	0.52	0.489377	0.462265	0.407367	0.405095	0.443685	0.459039
49	0.43	0.42	0.45	0.409674	0.401487	0.414999	0.436543	0.471327	0.467822
50	0.43	0.391	0.46	0.421061	0.41017	0.414999	0.398543	0.437926	0.467822
51	0.43	0.458	0.49	0.455219	0.436217	0.414999	0.486336	0.515092	0.467822
52	0.45	0.507	0.5	0.466605	0.4449	0.430262	0.550542	0.571527	0.485387
53	0.47	0.473	0.48	0.443833	0.427535	0.445525	0.505991	0.532368	0.502952
54	0.47	0.443	0.5	0.466605	0.4449	0.445525	0.466681	0.497816	0.502952
55	0.47	0.477	0.54	0.512149	0.47963	0.445525	0.511232	0.536975	0.502952
56	0.48	0.445	0.56	0.534922	0.496996	0.453157	0.469301	0.50012	0.511735
57	0.51	0.634	0.45	0.409674	0.401487	0.476052	0.716956	0.717797	0.538083
58	0.51	0.394	0.59	0.56908	0.523043	0.476052	0.402474	0.441382	0.538083
59	0.51	0.494	0.61	0.591852	0.540409	0.476052	0.533508	0.556555	0.538083
60	0.54	0.462	0.63	0.614624	0.557774	0.498946	0.491577	0.519699	0.56443
61	0.55	0.522	0.61	0.591852	0.540409	0.506578	0.570197	0.588803	0.573213
62	0.55	0.563	0.64	0.62601	0.566456	0.506578	0.623921	0.636024	0.573213
63	0.57	0.538	0.58	0.557694	0.514361	0.521841	0.591163	0.607231	0.590778
64	0.57	0.593	0.68	0.671555	0.601187	0.521841	0.663232	0.670576	0.590778
65	0.58	0.542	0.55	0.523535	0.488313	0.529473	0.596404	0.611838	0.599561
66	0.58	0.545	0.64	0.62601	0.566456	0.529473	0.600335	0.615293	0.599561
67	0.59	0.57	0.53	0.500763	0.470948	0.537104	0.633094	0.644086	0.608343
68	0.59	0.563	0.61	0.591852	0.540409	0.537104	0.623921	0.636024	0.608343
69	0.59	0.614	0.66	0.648783	0.583822	0.537104	0.690749	0.694762	0.608343
70	0.6	0.562	0.65	0.637396	0.575139	0.544736	0.622611	0.634872	0.617126
71	0.61	0.567	0.7	0.694327	0.618552	0.552368	0.629163	0.640631	0.625909
72	0.61	0.451	0.72	0.717099	0.635917	0.552368	0.477163	0.50703	0.625909
73	0.64	0.652	0.61	0.591852	0.540409	0.575262	0.740542	0.738528	0.652256
74	0.65	0.618	0.71	0.705713	0.627235	0.582894	0.69599	0.699369	0.661039
75	0.65	0.609	0.74	0.739871	0.653282	0.582894	0.684197	0.689004	0.661039
76	0.65	0.613	0.75	0.751257	0.661965	0.582894	0.689438	0.69361	0.661039
77	0.66	0.598	0.7	0.694327	0.618552	0.590526	0.669783	0.676335	0.669822
78	0.66	0.65	0.73	0.728485	0.6446	0.590526	0.737921	0.736225	0.669822
79	0.67	0.547	0.72	0.717099	0.635917	0.598157	0.602956	0.617596	0.678604
80	0.67	0.665	0.72	0.717099	0.635917	0.598157	0.757576	0.7535	0.678604
81	0.67	0.682	0.78	0.785416	0.688013	0.598157	0.779852	0.77308	0.678604
82	0.68	0.647	0.82	0.83096	0.722743	0.605789	0.73399	0.732769	0.687387
83	0.69	0.515	0.72	0.717099	0.635917	0.61342	0.561025	0.580741	0.696169
84	0.7	0.698	0.77	0.77403	0.67933	0.621052	0.800817	0.791508	0.704952
85	0.7	0.745	0.78	0.785416	0.688013	0.621052	0.862403	0.845639	0.704952
86	0.7	0.688	0.81	0.819574	0.714061	0.621052	0.787714	0.77999	0.704952
87	0.71	0.727	0.79	0.796802	0.696695	0.628684	0.838817	0.824908	0.713735
88	0.73	0.724	0.79	0.796802	0.696695	0.643947	0.834886	0.821453	0.7313
89	0.75	0.796	0.81	0.819574	0.714061	0.65921	0.929231	0.904377	0.748865
90	0.77	0.746	0.85	0.865118	0.748791	0.674473	0.863714	0.846791	0.76643
91	0.78	0.81	0.81	0.819574	0.714061	0.682105	0.947575	0.920501	0.775213
92	0.78	0.773	0.84	0.853732	0.740108	0.682105	0.899093	0.877887	0.775213
93	0.79	0.819	1	1.03591	0.87903	0.689736	0.959368	0.930867	0.783995
94	0.81	0.837	0.84	0.853732	0.740108	0.705	0.982955	0.951598	0.801561
95	0.81	0.63	0.94	0.967593	0.826934	0.705	0.711714	0.71319	0.801561
96	0.83	0.678	0.82	0.83096	0.722743	0.720263	0.774611	0.768473	0.819126
97	0.83	0.733	0.87	0.887891	0.766156	0.720263	0.846679	0.831818	0.819126
98	0.83	0.798	0.9	0.922049	0.792204	0.720263	0.931851	0.906681	0.819126
99	0.84	0.754	0.82	0.83096	0.722743	0.727894	0.874196	0.856004	0.827908
100	0.84	0.796	0.93	0.956207	0.818252	0.727894	0.929231	0.904377	0.827908
101	0.85	0.815	0.84	0.853732	0.740108	0.735526	0.954127	0.92626	0.836691
102	0.85	0.764	0.84	0.853732	0.740108	0.735526	0.8873	0.867522	0.836691
103	0.86	0.762	0.85	0.865118	0.748791	0.743158	0.884679	0.865218	0.845474
104	0.89	0.867	0.89	0.910663	0.783521	0.766052	1.02226	0.98615	0.871821
105	0.91	0.911	0.97	1.00175	0.852982	0.781316	1.07992	1.03683	0.889387
106	0.96	0.879	0.94	0.967593	0.826934	0.819474	1.03799	0.999971	0.9333
107	0.96	0.905	1.05	1.09284	0.922443	0.819474	1.07206	1.02992	0.9333
108	1	0.872	1.14	1.19532	1.00059	0.85	1.02882	0.991909	0.96843
109	1.01	0.865	1	1.03591	0.87903	0.857632	1.01964	0.983846	0.977213
110	1.02	0.792	0.95	0.978979	0.835617	0.865263	0.923989	0.89977	0.985995
111	1.02	0.849	1.06	1.10423	0.931126	0.865263	0.998679	0.965419	0.985995
112	1.05	1.07	1.05	1.09284	0.922443	0.888158	1.28826	1.21995	1.01234
113	1.07	0.92	1.05	1.09284	0.922443	0.903421	1.09171	1.04719	1.02991
114	1.08	1.01	1.08	1.127	0.948491	0.911053	1.20964	1.15085	1.03869
115	1.1	0.843	1.09	1.13838	0.957173	0.926316	0.990817	0.958508	1.05626
116	1.11	1.11	1.18	1.24086	1.03532	0.933948	1.34068	1.26602	1.06504
117	1.13	1.18	1.21	1.27502	1.06136	0.949211	1.4324	1.34664	1.0826
118	1.14	1.03	1.07	1.11561	0.939808	0.956842	1.23585	1.17388	1.09139
119	1.17	0.971	1.03	1.07007	0.905078	0.979737	1.15854	1.10593	1.11773
120	1.19	0.975	0.94	0.967593	0.826934	0.995	1.16378	1.11054	1.1353
121	1.2	1.02	1.13	1.18393	0.991904	1.00263	1.22275	1.16236	1.14408
122	1.21	1.04	1.08	1.127	0.948491	1.01026	1.24895	1.1854	1.15286
123	1.21	1.11	1.14	1.19532	1.00059	1.01026	1.34068	1.26602	1.15286
124	1.21	0.502	1.16	1.21809	1.01795	1.01026	0.543991	0.565768	1.15286
125	1.22	0.921	1.02	1.05868	0.896395	1.0179	1.09302	1.04834	1.16165
126	1.22	1.07	1.08	1.127	0.948491	1.0179	1.28826	1.21995	1.16165
127	1.23	0.856	1.14	1.19532	1.00059	1.02553	1.00785	0.973481	1.17043
128	1.24	0.913	1.14	1.19532	1.00059	1.03316	1.08254	1.03913	1.17921
129	1.26	0.913	1.03	1.07007	0.905078	1.04842	1.08254	1.03913	1.19678
130	1.28	0.913	0.95	0.978979	0.835617	1.06368	1.08254	1.03913	1.21434
131	1.28	1.02	1.07	1.11561	0.939808	1.06368	1.22275	1.16236	1.21434
132	1.28	0.883	1.17	1.22947	1.02663	1.06368	1.04323	1.00458	1.21434
133	1.29	1	1.13	1.18393	0.991904	1.07132	1.19654	1.13933	1.22313
134	1.29	0.976	1.15	1.2067	1.00927	1.07132	1.16509	1.11169	1.22313
135	1.3	0.969	1.1	1.14977	0.965856	1.07895	1.15592	1.10363	1.23191
136	1.3	1.2	1.17	1.22947	1.02663	1.07895	1.45861	1.36968	1.23191
137	1.31	1.03	1.05	1.09284	0.922443	1.08658	1.23585	1.17388	1.24069
138	1.32	1.2	1.37	1.4572	1.20029	1.09421	1.45861	1.36968	1.24947
139	1.35	1.31	1.27	1.34333	1.11346	1.11711	1.60275	1.49637	1.27582
140	1.36	1.03	1.15	1.2067	1.00927	1.12474	1.23585	1.17388	1.2846
141	1.38	1.18	1.23	1.29779	1.07873	1.14	1.4324	1.34664	1.30217
142	1.38	1.14	1.24	1.30918	1.08741	1.14	1.37999	1.30057	1.30217
143	1.38	1.42	1.51	1.6166	1.32184	1.14	1.74688	1.62306	1.30217
144	1.4	1.24	1.35	1.43442	1.18292	1.15526	1.51102	1.41575	1.31973
145	1.41	1.13	1.17	1.22947	1.02663	1.1629	1.36688	1.28905	1.32852
146	1.41	1.24	1.47	1.57106	1.28711	1.1629	1.51102	1.41575	1.32852
147	1.41	1.26	1.57	1.68492	1.37394	1.1629	1.53723	1.43878	1.32852
148	1.42	1.17	1.22	1.2864	1.07005	1.17053	1.4193	1.33512	1.3373
149	1.42	1.29	1.56	1.67353	1.36526	1.17053	1.57654	1.47333	1.3373
150	1.46	1.12	1.37	1.4572	1.20029	1.20105	1.35378	1.27754	1.37243
151	1.46	1.38	1.39	1.47997	1.21765	1.20105	1.69447	1.57699	1.37243
152	1.47	0.882	1.33	1.41165	1.16556	1.20869	1.04192	1.00343	1.38121
153	1.48	1.25	1.62	1.74185	1.41735	1.21632	1.52413	1.42726	1.38999
154	1.5	1.54	1.48	1.58244	1.29579	1.23158	1.90412	1.76126	1.40756
155	1.51	1.17	1.42	1.51413	1.2437	1.23921	1.4193	1.33512	1.41634
156	1.52	0.967	1.43	1.52551	1.25238	1.24684	1.1533	1.10132	1.42513
157	1.52	1.47	1.62	1.74185	1.41735	1.24684	1.8124	1.68064	1.42513
158	1.55	1.85	2.07	2.25422	1.80807	1.26974	2.31033	2.1183	1.45147
159	1.59	1.34	1.51	1.6166	1.32184	1.30026	1.64206	1.53092	1.4866
160	1.6	1.48	1.52	1.62799	1.33053	1.3079	1.8255	1.69216	1.49539
161	1.62	1.33	1.43	1.52551	1.25238	1.32316	1.62895	1.5194	1.51295
162	1.63	1.31	1.38	1.46858	1.20897	1.33079	1.60275	1.49637	1.52173
163	1.64	1.62	1.69	1.82155	1.47813	1.33842	2.00895	1.8534	1.53052
164	1.66	1.4	1.58	1.6963	1.38262	1.35369	1.72068	1.60002	1.54808
165	1.67	1.24	1.66	1.78739	1.45208	1.36132	1.51102	1.41575	1.55686
166	1.71	1.45	1.53	1.63937	1.33921	1.39184	1.78619	1.65761	1.59199
167	1.74	1.05	1.39	1.47997	1.21765	1.41474	1.26206	1.19692	1.61834
168	1.76	1.44	1.7	1.83294	1.48681	1.43	1.77309	1.64609	1.63591
169	1.77	1.38	1.61	1.73046	1.40867	1.43763	1.69447	1.57699	1.64469
170	1.77	1.72	1.87	2.0265	1.63442	1.43763	2.13998	1.96858	1.64469
171	1.79	1.79	1.43	1.52551	1.25238	1.4529	2.23171	2.0492	1.66226
172	1.85	1.53	1.62	1.74185	1.41735	1.49869	1.89102	1.74975	1.71495
173	1.86	1.4	1.93	2.09482	1.68651	1.50632	1.72068	1.60002	1.72373
174	1.86	2.09	2.09	2.27699	1.82543	1.50632	2.62481	2.39472	1.72373
175	1.87	1.46	1.72	1.85571	1.50418	1.51395	1.7993	1.66913	1.73252
176	1.89	1.48	1.92	2.08343	1.67783	1.52921	1.8255	1.69216	1.75008
177	1.95	1.75	1.86	2.01511	1.62573	1.575	2.1793	2.00313	1.80278
178	2.03	1.74	2.06	2.24284	1.79939	1.63605	2.16619	1.99161	1.87304
179	2.04	1.78	1.94	2.1062	1.69519	1.64369	2.21861	2.03768	1.88182
180	2.04	1.98	2.2	2.40224	1.92094	1.64369	2.48067	2.26803	1.88182
181	2.05	1.71	2.04	2.22006	1.78202	1.65132	2.12688	1.95706	1.8906
182	2.08	1.75	2	2.17452	1.74729	1.67421	2.1793	2.00313	1.91695
183	2.13	1.09	1.96	2.12898	1.71256	1.71237	1.31447	1.24299	1.96086
184	2.2	1.72	2.02	2.19729	1.76466	1.76579	2.13998	1.96858	2.02234
185	2.24	1.78	2.37	2.59581	2.06855	1.79632	2.21861	2.03768	2.05747
186	2.25	1.79	2.38	2.60719	2.07723	1.80395	2.23171	2.0492	2.06625
187	2.28	2.24	2.32	2.53888	2.02513	1.82684	2.82136	2.56748	2.0926
188	2.39	1.69	2.2	2.40224	1.92094	1.91079	2.10067	1.93402	2.18921
189	2.48	1.77	2.27	2.48194	1.98172	1.97948	2.2055	2.02616	2.26825
190	2.52	2.01	2.28	2.49333	1.9904	2.01	2.51998	2.30258	2.30339
191	2.53	1.72	2.41	2.64135	2.10328	2.01763	2.13998	1.96858	2.31217
192	2.67	2.33	2.52	2.7666	2.19879	2.12448	2.93929	2.67113	2.43512
193	2.75	2.43	2.55	2.80076	2.22483	2.18553	3.07033	2.7863	2.50538
194	2.79	1.77	2.27	2.48194	1.98172	2.21606	2.2055	2.02616	2.54052
195	2.85	2.62	2.52	2.7666	2.19879	2.26185	3.31929	3.00513	2.59321
196	2.95	2.4	2.57	2.82353	2.2422	2.33816	3.03102	2.75175	2.68104
197	2.97	2.4	2.28	2.49333	1.9904	2.35343	3.03102	2.75175	2.6986
198	2.99	2.3	2.61	2.86907	2.27693	2.36869	2.89998	2.63658	2.71617
199	2.99	2.66	2.65	2.91462	2.31166	2.36869	3.3717	3.0512	2.71617
200	3.02	2.23	2.38	2.60719	2.07723	2.39158	2.80826	2.55596	2.74252
201	3.02	2.45	2.81	3.09679	2.45058	2.39158	3.09653	2.80934	2.74252
202	3.05	2.66	2.92	3.22204	2.54609	2.41448	3.3717	3.0512	2.76886
203	3.07	2.3	2.69	2.96016	2.34639	2.42974	2.89998	2.63658	2.78643
204	3.12	2.19	2.54	2.78937	2.21615	2.4679	2.75584	2.50989	2.83034
205	3.15	2.54	2.8	3.08541	2.4419	2.49079	3.21446	2.91299	2.85669
206	3.18	2.04	2.58	2.83491	2.25088	2.51369	2.55929	2.33713	2.88304
207	3.19	2.65	2.75	3.02848	2.39848	2.52132	3.3586	3.03968	2.89182
208	3.2	2.45	2.6	2.85769	2.26825	2.52895	3.09653	2.80934	2.9006
209	3.26	2.48	2.68	2.94877	2.33771	2.57474	3.13584	2.84389	2.9533
210	3.28	2.43	3.18	3.51808	2.77184	2.59	3.07033	2.7863	2.97086
211	3.36	2.8	2.94	3.24481	2.56345	2.65106	3.55515	3.21244	3.04112
212	3.36	2.59	2.99	3.30174	2.60687	2.65106	3.27998	2.97058	3.04112
213	3.39	2.84	2.84	3.13095	2.47663	2.67395	3.60757	3.25851	3.06747
214	3.41	2.77	2.84	3.13095	2.47663	2.68922	3.51584	3.17789	3.08504
215	3.45	2.39	2.79	3.07402	2.43322	2.71974	3.01791	2.74023	3.12017
216	3.48	2.94	3.02	3.3359	2.63292	2.74264	3.7386	3.37369	3.14651
217	3.55	2.4	2.82	3.10818	2.45926	2.79606	3.03102	2.75175	3.20799
218	3.62	2.58	3.24	3.5864	2.82393	2.84948	3.26688	2.95906	3.26947
219	3.64	2.32	3.26	3.60917	2.8413	2.86474	2.92619	2.65961	3.28704
220	3.67	2.55	2.51	2.75521	2.1901	2.88764	3.22757	2.92451	3.31338
221	3.69	2.19	2.99	3.30174	2.60687	2.9029	2.75584	2.50989	3.33095
222	3.7	2.29	3	3.31313	2.61555	2.91053	2.88688	2.62506	3.33973
223	3.74	2.48	3.09	3.4156	2.69369	2.94106	3.13584	2.84389	3.37486
224	3.81	2.56	3.7	4.11016	3.22333	2.99448	3.24067	2.93603	3.43634
225	3.82	2.72	2.89	3.18788	2.52004	3.00211	3.45032	3.12031	3.44512
226	3.9	2.49	3.36	3.72303	2.92812	3.06316	3.14895	2.85541	3.51538
227	4.04	2.5	2.6	2.85769	2.26825	3.17001	3.16205	2.86692	3.63834
228	4.08	2.76	3.27	3.62055	2.84998	3.20053	3.50274	3.16637	3.67347
229	4.08	2.82	3.42	3.79135	2.98022	3.20053	3.58136	3.23548	3.67347
230	4.14	3.71	4.31	4.80471	3.75297	3.24632	4.74756	4.26052	3.72617
231	4.21	2.86	3.59	3.98491	3.12782	3.29974	3.63377	3.28155	3.78764
232	4.3	3.33	3.43	3.80273	2.9889	3.36843	4.24963	3.82286	3.86669
233	4.31	3.24	3.72	4.13293	3.2407	3.37606	4.1317	3.71921	3.87547
234	4.4	3.28	3.74	4.1557	3.25806	3.44474	4.18412	3.76527	3.95451
235	4.47	3.46	3.74	4.1557	3.25806	3.49817	4.41998	3.97259	4.01599
236	4.59	3.54	3.89	4.32649	3.3883	3.58974	4.5248	4.06472	4.12138
237	4.59	3.98	4.21	4.69085	3.66614	3.58974	5.10135	4.57149	4.12138
238	4.82	3.92	4.26	4.74778	3.70956	3.76527	5.02273	4.50238	4.32338
239	5.04	3.91	4.65	5.19184	4.04818	3.93317	5.00963	4.49086	4.5166
240	5.52	4.37	4.57	5.10075	3.97872	4.29948	5.61239	5.02066	4.93817
241	5.74	4.94	4.94	5.52203	4.29997	4.46738	6.35928	5.67715	5.13138
242	5.92	4.31	4.69	5.23738	4.08291	4.60475	5.53377	4.95156	5.28947
243	5.92	3.77	4.81	5.37401	4.1871	4.60475	4.82618	4.32962	5.28947
244	5.99	4.87	5.04	5.63589	4.3868	4.65817	6.26756	5.59653	5.35095
245	6.33	4.9	6.52	7.32104	5.67183	4.91764	6.30687	5.63108	5.64956
246	6.63	3.98	5.93	6.64926	5.15955	5.14659	5.10135	4.57149	5.91303
247	6.79	6.06	6.6	7.41213	5.74129	5.2687	7.82686	6.96708	6.05356
248	6.96	4.54	6.28	7.04777	5.46344	5.39843	5.83514	5.21645	6.20286
249	7.21	4.57	6.38	7.16163	5.55027	5.58922	5.87445	5.25101	6.42242
250	7.26	3.96	4.96	5.54481	4.31734	5.62738	5.07515	4.54845	6.46634
251	7.42	5.82	6.59	7.40074	5.7326	5.74949	7.51238	6.69067	6.60686
252	8.33	6.89	7.7	8.6646	6.69637	6.44396	8.91444	7.92302	7.40608
253	8.35	5.37	7.07	7.94727	6.14937	6.45923	6.92273	6.17239	7.42364
254	9	7.04	8.06	9.0745	7.00895	6.95528	9.11099	8.09578	7.99451
255	9.6	8.61	9	10.1448	7.82511	7.41318	11.1682	9.904	8.52147
256	10.21	6.9	10.35	11.6819	8.99726	7.8787	8.92755	7.93454	9.0572
257	11.03	7.27	9.19	10.3611	7.99008	8.50449	9.41237	8.36068	9.77738
258	11.47	7.21	9.43	10.6344	8.19846	8.84029	9.33375	8.29157	10.1638
259	11.62	10.2	12.09	13.6631	10.508	8.95476	13.2517	11.7352	10.2956
260	14.03	12.2	15.61	17.671	13.5643	10.794	15.8723	14.0387	12.4122
261	14.16	11.8	16.39	18.5591	14.2416	10.8932	15.3482	13.578	12.5263
262	14.52	9.67	12.92	14.6081	11.2287	11.1679	12.5572	11.1248	12.8425
263	14.86	10	14.19	16.0542	12.3314	11.4274	12.9896	11.5049	13.1411
264	15.18	11.2	14.71	16.6463	12.7829	11.6716	14.562	12.887	13.4222
265	15.29	12.8	16.82	19.0487	14.6149	11.7556	16.6586	14.7297	13.5188
266	16.09	14	16.61	18.8096	14.4326	12.3661	18.231	16.1118	14.2214
267	16.55	13.5	14.79	16.7373	12.8523	12.7171	17.5758	15.536	14.6254
268	16.67	12.1	15.42	17.4547	13.3993	12.8087	15.7413	13.9235	14.7308
269	16.83	12.4	15.25	17.2611	13.2517	12.9308	16.1344	14.2691	14.8713
270	16.83	12	16.76	18.9804	14.5628	12.9308	15.6103	13.8084	14.8713
271	17.25	12.1	17.43	19.7433	15.1445	13.2514	15.7413	13.9235	15.2402
272	17.8	14.5	17.39	19.6977	15.1098	13.6711	18.8861	16.6877	15.7232
273	17.88	12.4	12.38	13.9933	10.7598	13.7321	16.1344	14.2691	15.7935
274	17.93	15.8	17.44	19.7547	15.1532	13.7703	20.5896	18.1849	15.8374
275	18.16	8	14.29	16.168	12.4182	13.9458	10.3689	9.20144	16.0394
276	18.576	18.9	21.73	24.6393	18.8781	14.2633	24.6516	21.7553	16.4047
277	18.67	15.2	17.31	19.6066	15.0404	14.335	19.8034	17.4939	16.4873
278	18.72	14.9	17.52	19.8457	15.2227	14.3732	19.4103	17.1484	16.5312
279	19.8	13.9	15.34	17.3636	13.3299	15.1974	18.0999	15.9966	17.4797
280	20.37	15.1	15.6	17.6596	13.5556	15.6324	19.6723	17.3787	17.9803
281	20.58	14.4	17.09	19.3561	14.8493	15.7927	18.7551	16.5725	18.1648
282	21.23	17.9	16.84	19.0715	14.6323	16.2887	23.3413	20.6036	18.7356
283	21.38	14.3	18.62	21.0982	16.1778	16.4032	18.6241	16.4573	18.8674
284	21.59	12.9	17.2	19.4814	14.9448	16.5635	16.7896	14.8449	19.0518
285	21.74	14.5	16.92	19.1626	14.7017	16.6779	18.8861	16.6877	19.1835
286	21.97	17.1	20.53	23.273	17.8361	16.8535	22.293	19.6822	19.3855
287	22.164	20.5	23.11	26.2106	20.0763	17.0015	26.7482	23.5981	19.5559
288	22.5	16	17.64	19.9824	15.3269	17.2579	20.8516	18.4153	19.851
289	23.67	16.6	17.1	19.3675	14.858	18.1508	21.6378	19.1063	20.8786
290	23.7	18.5	18.12	20.5289	15.7436	18.1737	24.1275	21.2946	20.9049
291	0.03	0.01	< 0.06
292	0.02	0.01	< 0.06
293	0.01	0.01	< 0.06
294	0.03	0.01	< 0.06
295	0.05	0.01	< 0.06
296	0.03	0.012	< 0.06
297	0.02	0.0157	< 0.06
298	0.02	0.0237	< 0.06
299	0.07	0.0417	< 0.06
300	0.08	0.0507	< 0.06
