# Supplementary material for: AMHconverter: an online tool for converting results between the different anti-Müllerian hormone assays of Roche Elecsys®, Beckman Access, and Kangrun
Source: PeerJ. 2023 Jun 5;11:e15301. doi: 10.7717/peerj.15301 (PMC10249628; doi:10.7717/peerj.15301)
Supplement: Supplemental Information 2 [file peerj-11-15301-s002.xlsx]

## Sheet: Supplementary Table 2
Supplementary Table 2. All convertions between the three AMH assays using spline regression and Passing-Bablok regression.
Samples	Original data			Converted values
				Kangrun to Beckman		Roche to Beckman		Kangrun to Roche		Beckman to Roche		Beckman to Kangrun		Roche to Kangrun
	Beckman	Roche	Kangrun	Spline regression	Passing-Bablok regression	Spline regression	Passing-Bablok regression	Spline regression	Passing-Bablok regression	Spline regression	Passing-Bablok regression	Spline regression	Passing-Bablok regression	Spline regression	Passing-Bablok regression
1	0.08	0.0842	0.06	0.0919	-0.0343834	0.0965	-0.00346937	0.0593	0.0628656	0.0792	0.147893	0.0967	0.160431	0.0993	0.0845757
2	0.08	0.0502	0.08	0.1066	-0.0116112	0.0609	-0.0480209	0.0768	0.0802308	0.0792	0.147893	0.0967	0.160431	0.0602	0.0454168
3	0.09	0.104	0.08	0.1066	-0.0116112	0.1173	0.0224754	0.0768	0.0802308	0.0896	0.155524	0.1074	0.169213	0.1221	0.10738
4	0.09	0.105	0.1	0.1213	0.011161	0.1183	0.0237857	0.0943	0.097596	0.0896	0.155524	0.1074	0.169213	0.1232	0.108532
5	0.12	0.114	0.1	0.1213	0.011161	0.1277	0.0355788	0.0943	0.097596	0.1205	0.178419	0.1396	0.195561	0.1336	0.118897
6	0.13	0.124	0.12	0.136	0.0339332	0.1382	0.0486822	0.1119	0.114961	0.1308	0.186051	0.1503	0.204344	0.1451	0.130415
7	0.14	0.129	0.13	0.1433	0.0453193	0.1435	0.0552339	0.1206	0.123644	0.1411	0.193682	0.1611	0.213126	0.1508	0.136173
8	0.14	0.152	0.14	0.1507	0.0567054	0.1676	0.0853717	0.1294	0.132326	0.1411	0.193682	0.1611	0.213126	0.1773	0.162663
9	0.14	0.138	0.15	0.158	0.0680915	0.1529	0.0670269	0.1382	0.141009	0.1411	0.193682	0.1611	0.213126	0.1612	0.146539
10	0.15	0.156	0.18	0.18	0.10225	0.1718	0.090613	0.1645	0.167057	0.1514	0.201314	0.1718	0.221909	0.1819	0.16727
11	0.18	0.186	0.18	0.18	0.10225	0.2032	0.129923	0.1645	0.167057	0.1823	0.224209	0.204	0.248257	0.2164	0.201822
12	0.16	0.163	0.19	0.1874	0.113636	0.1791	0.0997854	0.1732	0.175739	0.1617	0.208946	0.1825	0.230692	0.1899	0.175332
13	0.19	0.22	0.19	0.1874	0.113636	0.2388	0.174475	0.1732	0.175739	0.1926	0.23184	0.2147	0.257039	0.2555	0.240981
14	0.24	0.353	0.19	0.1874	0.113636	0.3782	0.34875	0.1732	0.175739	0.2442	0.269998	0.2684	0.300952	0.4085	0.394161
15	0.17	0.184	0.2	0.1947	0.125022	0.2011	0.127303	0.182	0.184422	0.172	0.216577	0.1933	0.239474	0.2141	0.199518
16	0.2	0.155	0.2	0.1947	0.125022	0.1707	0.0893027	0.182	0.184422	0.2029	0.239472	0.2255	0.265822	0.1807	0.166118
17	0.23	0.26	0.2	0.1947	0.125022	0.2807	0.226888	0.182	0.184422	0.2339	0.262367	0.2577	0.29217	0.3015	0.28705
18	0.31	0.268	0.2	0.1947	0.125022	0.2891	0.237371	0.182	0.184422	0.3163	0.32342	0.3435	0.362431	0.3107	0.296264
19	0.22	0.175	0.22	0.2094	0.147794	0.1917	0.11551	0.1995	0.201787	0.2236	0.254735	0.2469	0.283387	0.2038	0.189153
20	0.32	0.298	0.23	0.2167	0.15918	0.3206	0.276681	0.2083	0.21047	0.3266	0.331051	0.3543	0.371213	0.3452	0.330816
21	0.21	0.183	0.24	0.2241	0.170566	0.2	0.125992	0.2171	0.219152	0.2133	0.247104	0.2362	0.274605	0.213	0.198367
22	0.29	0.294	0.24	0.2241	0.170566	0.3164	0.27144	0.2171	0.219152	0.2957	0.308156	0.3221	0.344865	0.3406	0.326209
23	0.2	0.229	0.26	0.2388	0.193339	0.2483	0.186268	0.2346	0.236518	0.2029	0.239472	0.2255	0.265822	0.2659	0.251346
24	0.18	0.213	0.28	0.2535	0.216111	0.2315	0.165302	0.2521	0.253883	0.1823	0.224209	0.204	0.248257	0.2475	0.232918
25	0.2	0.186	0.28	0.2535	0.216111	0.2032	0.129923	0.2521	0.253883	0.2029	0.239472	0.2255	0.265822	0.2164	0.201822
26	0.24	0.206	0.29	0.2608	0.227497	0.2242	0.15613	0.2609	0.262565	0.2442	0.269998	0.2684	0.300952	0.2394	0.224856
27	0.28	0.27	0.3	0.2681	0.238883	0.2912	0.239992	0.2697	0.271248	0.2854	0.300525	0.3113	0.336083	0.313	0.298567
28	0.2	0.215	0.32	0.2828	0.261655	0.2336	0.167923	0.2872	0.288613	0.2029	0.239472	0.2255	0.265822	0.2498	0.235222
29	0.19	0.175	0.35	0.3048	0.295813	0.1917	0.11551	0.3135	0.314661	0.1926	0.23184	0.2147	0.257039	0.2038	0.189153
30	0.32	0.35	0.35	0.3048	0.295813	0.3751	0.344819	0.3135	0.314661	0.3266	0.331051	0.3543	0.371213	0.405	0.390705
31	0.34	0.357	0.35	0.3048	0.295813	0.3824	0.353991	0.3135	0.314661	0.3473	0.346314	0.3757	0.388778	0.4131	0.398768
32	0.39	0.382	0.36	0.3122	0.3072	0.4086	0.38675	0.3223	0.323344	0.3988	0.384472	0.4294	0.432691	0.4419	0.427561
33	0.34	0.323	0.37	0.3195	0.318586	0.3468	0.30944	0.331	0.332026	0.3473	0.346314	0.3757	0.388778	0.374	0.359609
34	1.55	1.85	2.07	2.292	2.25422	2.3611	2.31033	1.8214	1.80807	1.2511	1.26974	1.4717	1.45147	2.1049	2.1183
35	0.33	0.274	0.38	0.3269	0.329972	0.2954	0.245233	0.3398	0.340709	0.3369	0.338683	0.365	0.379996	0.3176	0.303174
36	0.33	0.341	0.38	0.3269	0.329972	0.3656	0.333026	0.3398	0.340709	0.3369	0.338683	0.365	0.379996	0.3947	0.38034
37	0.35	0.374	0.38	0.3269	0.329972	0.4002	0.376267	0.3398	0.340709	0.3576	0.353946	0.3865	0.397561	0.4327	0.418347
38	0.21	0.253	0.4	0.3416	0.352744	0.2734	0.217716	0.3573	0.358074	0.2133	0.247104	0.2362	0.274605	0.2935	0.278988
39	0.34	0.349	0.4	0.3416	0.352744	0.374	0.343509	0.3573	0.358074	0.3473	0.346314	0.3757	0.388778	0.4039	0.389554
40	0.39	0.362	0.41	0.3489	0.36413	0.3876	0.360543	0.3661	0.366757	0.3988	0.384472	0.4294	0.432691	0.4189	0.404526
41	0.42	0.34	0.41	0.3489	0.36413	0.3646	0.331716	0.3661	0.366757	0.4297	0.407367	0.4616	0.459039	0.3935	0.379188
42	0.38	0.385	0.43	0.3636	0.386902	0.4117	0.390681	0.3836	0.384122	0.3885	0.376841	0.4187	0.423909	0.4453	0.431016
43	0.39	0.419	0.43	0.3636	0.386902	0.4474	0.435232	0.3836	0.384122	0.3988	0.384472	0.4294	0.432691	0.4844	0.470175
44	0.38	0.352	0.44	0.3709	0.398288	0.3772	0.34744	0.3924	0.392804	0.3885	0.376841	0.4187	0.423909	0.4073	0.393009
45	0.43	0.42	0.45	0.3783	0.409674	0.4484	0.436543	0.4012	0.401487	0.44	0.414999	0.4723	0.467822	0.4856	0.471327
46	0.51	0.634	0.45	0.3783	0.409674	0.6727	0.716956	0.4012	0.401487	0.5188	0.476052	0.5582	0.538083	0.7317	0.717797
47	0.43	0.391	0.46	0.3856	0.421061	0.418	0.398543	0.4099	0.41017	0.44	0.414999	0.4723	0.467822	0.4522	0.437926
48	0.42	0.367	0.47	0.3929	0.432447	0.3929	0.367095	0.4187	0.418852	0.4297	0.407367	0.4616	0.459039	0.4246	0.410285
49	0.42	0.326	0.48	0.4003	0.443833	0.3499	0.313371	0.4275	0.427535	0.4297	0.407367	0.4616	0.459039	0.3774	0.363064
50	0.47	0.473	0.48	0.4003	0.443833	0.504	0.505991	0.4275	0.427535	0.4813	0.445525	0.5153	0.502952	0.5465	0.532368
51	0.43	0.458	0.49	0.4076	0.455219	0.4883	0.486336	0.4362	0.436217	0.44	0.414999	0.4723	0.467822	0.5293	0.515092
52	0.45	0.507	0.5	0.415	0.466605	0.5396	0.550542	0.445	0.4449	0.4606	0.430262	0.4938	0.485387	0.5856	0.571527
53	0.47	0.443	0.5	0.415	0.466605	0.4725	0.466681	0.445	0.4449	0.4813	0.445525	0.5153	0.502952	0.512	0.497816
54	0.39	0.443	0.51	0.4269	0.477991	0.4725	0.466681	0.4538	0.453583	0.3988	0.384472	0.4294	0.432691	0.512	0.497816
55	0.42	0.396	0.52	0.4389	0.489377	0.4233	0.405095	0.4625	0.462265	0.4297	0.407367	0.4616	0.459039	0.458	0.443685
56	0.3	0.465	0.53	0.4508	0.500763	0.4956	0.495508	0.4713	0.470948	0.306	0.315788	0.3328	0.353648	0.5373	0.523154
57	0.59	0.57	0.53	0.4508	0.500763	0.6056	0.633094	0.4713	0.470948	0.5715	0.537104	0.6441	0.608343	0.6581	0.644086
58	0.47	0.477	0.54	0.4628	0.512149	0.5082	0.511232	0.4801	0.47963	0.4813	0.445525	0.5153	0.502952	0.5511	0.536975
59	0.58	0.542	0.55	0.4748	0.523535	0.5763	0.596404	0.4888	0.488313	0.5649	0.529473	0.6334	0.599561	0.6259	0.611838
60	0.48	0.445	0.56	0.4867	0.534922	0.4746	0.469301	0.4976	0.496996	0.4916	0.453157	0.526	0.511735	0.5143	0.50012
61	0.57	0.538	0.58	0.5106	0.557694	0.5721	0.591163	0.5151	0.514361	0.5583	0.521841	0.6226	0.590778	0.6213	0.607231
62	0.51	0.394	0.59	0.5226	0.56908	0.4212	0.402474	0.5239	0.523043	0.5188	0.476052	0.5582	0.538083	0.4557	0.441382
63	0.51	0.494	0.61	0.5465	0.591852	0.526	0.533508	0.5414	0.540409	0.5188	0.476052	0.5582	0.538083	0.5707	0.556555
64	0.55	0.522	0.61	0.5465	0.591852	0.5553	0.570197	0.5414	0.540409	0.5451	0.506578	0.6012	0.573213	0.6029	0.588803
65	0.59	0.563	0.61	0.5465	0.591852	0.5983	0.623921	0.5414	0.540409	0.5715	0.537104	0.6441	0.608343	0.6501	0.636024
66	0.64	0.652	0.61	0.5465	0.591852	0.6916	0.740542	0.5414	0.540409	0.6044	0.575262	0.6978	0.652256	0.7524	0.738528
67	0.54	0.462	0.63	0.5704	0.614624	0.4924	0.491577	0.559	0.557774	0.5385	0.498946	0.5904	0.56443	0.5339	0.519699
68	0.55	0.563	0.64	0.5824	0.62601	0.5983	0.623921	0.5677	0.566456	0.5451	0.506578	0.6012	0.573213	0.6501	0.636024
69	0.58	0.545	0.64	0.5824	0.62601	0.5794	0.600335	0.5677	0.566456	0.5649	0.529473	0.6334	0.599561	0.6293	0.615293
70	0.6	0.562	0.65	0.5943	0.637396	0.5972	0.622611	0.5765	0.575139	0.5781	0.544736	0.6548	0.617126	0.6489	0.634872
71	0.59	0.614	0.66	0.6063	0.648783	0.6517	0.690749	0.5853	0.583822	0.5715	0.537104	0.6441	0.608343	0.7087	0.694762
72	0.57	0.593	0.68	0.6302	0.671555	0.6297	0.663232	0.6028	0.601187	0.5583	0.521841	0.6226	0.590778	0.6846	0.670576
73	0.61	0.567	0.7	0.6541	0.694327	0.6025	0.629163	0.6203	0.618552	0.5847	0.552368	0.6656	0.625909	0.6547	0.640631
74	0.66	0.598	0.7	0.6541	0.694327	0.635	0.669783	0.6203	0.618552	0.6176	0.590526	0.7192	0.669822	0.6903	0.676335
75	0.65	0.618	0.71	0.666	0.705713	0.6559	0.69599	0.6291	0.627235	0.611	0.582894	0.7085	0.661039	0.7133	0.699369
76	0.61	0.451	0.72	0.678	0.717099	0.4809	0.477163	0.6379	0.635917	0.5847	0.552368	0.6656	0.625909	0.5212	0.50703
77	0.67	0.547	0.72	0.678	0.717099	0.5815	0.602956	0.6379	0.635917	0.6242	0.598157	0.73	0.678604	0.6316	0.617596
78	0.67	0.665	0.72	0.678	0.717099	0.7052	0.757576	0.6379	0.635917	0.6242	0.598157	0.73	0.678604	0.7674	0.7535
79	0.69	0.515	0.72	0.678	0.717099	0.548	0.561025	0.6379	0.635917	0.6374	0.61342	0.7514	0.696169	0.5948	0.580741
80	0.66	0.65	0.73	0.69	0.728485	0.6895	0.737921	0.6466	0.6446	0.6176	0.590526	0.7192	0.669822	0.7501	0.736225
81	0.65	0.609	0.74	0.7019	0.739871	0.6465	0.684197	0.6554	0.653282	0.611	0.582894	0.7085	0.661039	0.703	0.689004
82	0.65	0.613	0.75	0.7139	0.751257	0.6507	0.689438	0.6642	0.661965	0.611	0.582894	0.7085	0.661039	0.7076	0.69361
83	0.7	0.698	0.77	0.7378	0.77403	0.7398	0.800817	0.6817	0.67933	0.644	0.621052	0.7622	0.704952	0.8053	0.791508
84	0.67	0.682	0.78	0.7497	0.785416	0.723	0.779852	0.6905	0.688013	0.6242	0.598157	0.73	0.678604	0.7869	0.77308
85	0.7	0.745	0.78	0.7497	0.785416	0.789	0.862403	0.6905	0.688013	0.644	0.621052	0.7622	0.704952	0.8594	0.845639
86	0.71	0.727	0.79	0.7617	0.796802	0.7702	0.838817	0.6992	0.696695	0.6505	0.628684	0.7729	0.713735	0.8387	0.824908
87	0.73	0.724	0.79	0.7617	0.796802	0.767	0.834886	0.6992	0.696695	0.6637	0.643947	0.7944	0.7313	0.8352	0.821453
88	0.7	0.688	0.81	0.7856	0.819574	0.7293	0.787714	0.7168	0.714061	0.644	0.621052	0.7622	0.704952	0.7938	0.77999
89	0.75	0.796	0.81	0.7856	0.819574	0.8425	0.929231	0.7168	0.714061	0.6769	0.65921	0.8158	0.748865	0.9181	0.904377
90	0.78	0.81	0.81	0.7856	0.819574	0.8572	0.947575	0.7168	0.714061	0.6967	0.682105	0.848	0.775213	0.9342	0.920501
91	0.68	0.647	0.82	0.7975	0.83096	0.6863	0.73399	0.7255	0.722743	0.6308	0.605789	0.7407	0.687387	0.7467	0.732769
92	0.83	0.678	0.82	0.7975	0.83096	0.7188	0.774611	0.7255	0.722743	0.7296	0.720263	0.9017	0.819126	0.7823	0.768473
93	0.84	0.754	0.82	0.7975	0.83096	0.7985	0.874196	0.7255	0.722743	0.7362	0.727894	0.9124	0.827908	0.8698	0.856004
94	0.78	0.773	0.84	0.8215	0.853732	0.8184	0.899093	0.7431	0.740108	0.6967	0.682105	0.848	0.775213	0.8916	0.877887
95	0.81	0.837	0.84	0.8215	0.853732	0.8855	0.982955	0.7431	0.740108	0.7164	0.705	0.8802	0.801561	0.9652	0.951598
96	0.85	0.815	0.84	0.8215	0.853732	0.8624	0.954127	0.7431	0.740108	0.7428	0.735526	0.9232	0.836691	0.9399	0.92626
97	0.85	0.764	0.84	0.8215	0.853732	0.809	0.8873	0.7431	0.740108	0.7428	0.735526	0.9232	0.836691	0.8813	0.867522
98	0.77	0.746	0.85	0.8334	0.865118	0.7901	0.863714	0.7518	0.748791	0.6901	0.674473	0.8373	0.76643	0.8606	0.846791
99	0.86	0.762	0.85	0.8334	0.865118	0.8069	0.884679	0.7518	0.748791	0.7494	0.743158	0.9339	0.845474	0.879	0.865218
100	0.83	0.733	0.87	0.8573	0.887891	0.7765	0.846679	0.7694	0.766156	0.7296	0.720263	0.9017	0.819126	0.8456	0.831818
101	0.89	0.867	0.89	0.8812	0.910663	0.9169	1.02226	0.7869	0.783521	0.7691	0.766052	0.9661	0.871821	0.9997	0.98615
102	0.83	0.798	0.9	0.8932	0.922049	0.8446	0.931851	0.7957	0.792204	0.7296	0.720263	0.9017	0.819126	0.9204	0.906681
103	0.84	0.796	0.93	0.9291	0.956207	0.8425	0.929231	0.822	0.818252	0.7362	0.727894	0.9124	0.827908	0.9181	0.904377
104	0.81	0.63	0.94	0.941	0.967593	0.6685	0.711714	0.8307	0.826934	0.7164	0.705	0.8802	0.801561	0.7271	0.71319
105	0.96	0.879	0.94	0.941	0.967593	0.9295	1.03799	0.8307	0.826934	0.8153	0.819474	1.0413	0.9333	1.0135	0.999971
106	1.19	0.975	0.94	0.941	0.967593	1.0301	1.16378	0.8307	0.826934	0.9831	0.995	1.218	1.1353	1.124	1.11054
107	1.02	0.792	0.95	0.953	0.978979	0.8383	0.923989	0.8395	0.835617	0.8565	0.865263	1.0983	0.985995	0.9135	0.89977
108	1.28	0.913	0.95	0.953	0.978979	0.9651	1.08254	0.8395	0.835617	1.0501	1.06368	1.2814	1.21434	1.0526	1.03913
109	0.91	0.911	0.97	0.9769	1.00175	0.963	1.07992	0.857	0.852982	0.7823	0.781316	0.9876	0.889387	1.0503	1.03683
110	0.79	0.819	1	1.0127	1.03591	0.8666	0.959368	0.8833	0.87903	0.7033	0.689736	0.8588	0.783995	0.9445	0.930867
111	1.01	0.865	1	1.0127	1.03591	0.9148	1.01964	0.8833	0.87903	0.8491	0.857632	1.0912	0.977213	0.9974	0.983846
112	1.22	0.921	1.02	1.0367	1.05868	0.9735	1.09302	0.9009	0.896395	1.0054	1.0179	1.2392	1.16165	1.0618	1.04834
113	1.17	0.971	1.03	1.0486	1.07007	1.0259	1.15854	0.9096	0.905078	0.9682	0.979737	1.2039	1.11773	1.1194	1.10593
114	1.26	0.913	1.03	1.0486	1.07007	0.9651	1.08254	0.9096	0.905078	1.0352	1.04842	1.2674	1.19678	1.0526	1.03913
115	0.96	0.905	1.05	1.0725	1.09284	0.9567	1.07206	0.9272	0.922443	0.8153	0.819474	1.0413	0.9333	1.0434	1.02992
116	1.05	1.07	1.05	1.0725	1.09284	1.1637	1.28826	0.9272	0.922443	0.8788	0.888158	1.1194	1.01234	1.2311	1.21995
117	1.07	0.92	1.05	1.0725	1.09284	0.9724	1.09171	0.9272	0.922443	0.8937	0.903421	1.1335	1.02991	1.0607	1.04719
118	1.31	1.03	1.05	1.0725	1.09284	1.1023	1.23585	0.9272	0.922443	1.0724	1.08658	1.3026	1.24069	1.1863	1.17388
119	1.02	0.849	1.06	1.0845	1.10423	0.898	0.998679	0.9359	0.931126	0.8565	0.865263	1.0983	0.985995	0.979	0.965419
120	1.14	1.03	1.07	1.0964	1.11561	1.1023	1.23585	0.9447	0.939808	0.9458	0.956842	1.1828	1.09139	1.1863	1.17388
121	1.28	1.02	1.07	1.0964	1.11561	1.087	1.22275	0.9447	0.939808	1.0501	1.06368	1.2814	1.21434	1.1751	1.16236
122	1.08	1.01	1.08	1.1084	1.127	1.0716	1.20964	0.9535	0.948491	0.9012	0.911053	1.1405	1.03869	1.1639	1.15085
123	1.21	1.04	1.08	1.1084	1.127	1.1177	1.24895	0.9535	0.948491	0.998	1.01026	1.2321	1.15286	1.1975	1.1854
124	1.22	1.07	1.08	1.1084	1.127	1.1637	1.28826	0.9535	0.948491	1.0054	1.0179	1.2392	1.16165	1.2311	1.21995
125	1.1	0.843	1.09	1.1203	1.13838	0.8917	0.990817	0.9622	0.957173	0.9161	0.926316	1.1546	1.05626	0.9721	0.958508
126	1.3	0.969	1.1	1.1323	1.14977	1.0238	1.15592	0.971	0.965856	1.065	1.07895	1.2955	1.23191	1.1171	1.10363
127	1.2	1.02	1.13	1.1682	1.18393	1.087	1.22275	0.9973	0.991904	0.9905	1.00263	1.2251	1.14408	1.1751	1.16236
128	1.29	1	1.13	1.1682	1.18393	1.0563	1.19654	0.9973	0.991904	1.0575	1.07132	1.2885	1.22313	1.1527	1.13933
129	1	0.872	1.14	1.1801	1.19532	0.9221	1.02882	1.0061	1.00059	0.8416	0.85	1.0842	0.96843	1.0055	0.991909
130	1.21	1.11	1.14	1.1801	1.19532	1.2251	1.34068	1.0061	1.00059	0.998	1.01026	1.2321	1.15286	1.2759	1.26602
131	1.23	0.856	1.14	1.1801	1.19532	0.9054	1.00785	1.0061	1.00059	1.0129	1.02553	1.2462	1.17043	0.9871	0.973481
132	1.24	0.913	1.14	1.1801	1.19532	0.9651	1.08254	1.0061	1.00059	1.0203	1.03316	1.2533	1.17921	1.0526	1.03913
133	1.29	0.976	1.15	1.1921	1.2067	1.0311	1.16509	1.0148	1.00927	1.0575	1.07132	1.2885	1.22313	1.1251	1.11169
134	1.36	1.03	1.15	1.1921	1.2067	1.1023	1.23585	1.0148	1.00927	1.1096	1.12474	1.3378	1.2846	1.1863	1.17388
135	1.21	0.502	1.16	1.204	1.21809	0.5344	0.543991	1.0236	1.01795	0.998	1.01026	1.2321	1.15286	0.5799	0.565768
136	1.28	0.883	1.17	1.216	1.22947	0.9337	1.04323	1.0324	1.02663	1.0501	1.06368	1.2814	1.21434	1.0181	1.00458
137	1.3	1.2	1.17	1.216	1.22947	1.3633	1.45861	1.0324	1.02663	1.065	1.07895	1.2955	1.23191	1.3768	1.36968
138	1.41	1.13	1.17	1.216	1.22947	1.2558	1.36688	1.0324	1.02663	1.1469	1.1629	1.373	1.32852	1.2983	1.28905
139	1.11	1.11	1.18	1.2279	1.24086	1.2251	1.34068	1.0411	1.03532	0.9235	0.933948	1.1617	1.06504	1.2759	1.26602
140	1.13	1.18	1.21	1.2638	1.27502	1.3326	1.4324	1.0674	1.06136	0.9384	0.949211	1.1758	1.0826	1.3544	1.34664
141	1.42	1.17	1.22	1.2758	1.2864	1.3173	1.4193	1.0762	1.07005	1.1543	1.17053	1.3801	1.3373	1.3432	1.33512
142	1.38	1.18	1.23	1.2877	1.29779	1.3326	1.4324	1.085	1.07873	1.1245	1.14	1.3519	1.30217	1.3544	1.34664
143	1.38	1.14	1.24	1.2997	1.30918	1.2712	1.37999	1.0937	1.08741	1.1245	1.14	1.3519	1.30217	1.3095	1.30057
144	1.35	1.31	1.27	1.3355	1.34333	1.5322	1.60275	1.12	1.11346	1.1022	1.11711	1.3308	1.27582	1.5	1.49637
145	1.47	0.882	1.33	1.4073	1.41165	0.9326	1.04192	1.1726	1.16556	1.1915	1.20869	1.4153	1.38121	1.017	1.00343
146	1.4	1.24	1.35	1.4312	1.43442	1.4247	1.51102	1.1902	1.18292	1.1394	1.15526	1.366	1.31973	1.4216	1.41575
147	1.32	1.2	1.37	1.4551	1.4572	1.3633	1.45861	1.2077	1.20029	1.0799	1.09421	1.3096	1.24947	1.3768	1.36968
148	1.46	1.12	1.37	1.4551	1.4572	1.2405	1.35378	1.2077	1.20029	1.1841	1.20105	1.4083	1.37243	1.2871	1.27754
149	1.63	1.31	1.38	1.4671	1.46858	1.5322	1.60275	1.2165	1.20897	1.3107	1.33079	1.528	1.52173	1.5	1.49637
150	1.46	1.38	1.39	1.479	1.47997	1.6396	1.69447	1.2252	1.21765	1.1841	1.20105	1.4083	1.37243	1.5784	1.57699
151	1.74	1.05	1.39	1.479	1.47997	1.133	1.26206	1.2252	1.21765	1.3926	1.41474	1.6055	1.61834	1.2087	1.19692
152	1.51	1.17	1.42	1.5149	1.51413	1.3173	1.4193	1.2515	1.2437	1.2213	1.23921	1.4435	1.41634	1.3432	1.33512
153	1.52	0.967	1.43	1.5268	1.52551	1.0217	1.1533	1.2603	1.25238	1.2288	1.24684	1.4505	1.42513	1.1148	1.10132
154	1.62	1.33	1.43	1.5268	1.52551	1.5629	1.62895	1.2603	1.25238	1.3032	1.32316	1.521	1.51295	1.5224	1.5194
155	1.79	1.79	1.43	1.5268	1.52551	2.269	2.23171	1.2603	1.25238	1.4298	1.4529	1.6407	1.66226	2.0377	2.0492
156	1.41	1.24	1.47	1.5747	1.57106	1.4247	1.51102	1.2954	1.28711	1.1469	1.1629	1.373	1.32852	1.4216	1.41575
157	1.5	1.54	1.48	1.5866	1.58244	1.8852	1.90412	1.3041	1.29579	1.2139	1.23158	1.4364	1.40756	1.7576	1.76126
158	1.38	1.42	1.51	1.6225	1.6166	1.701	1.74688	1.3304	1.32184	1.1245	1.14	1.3519	1.30217	1.6232	1.62306
159	1.59	1.34	1.51	1.6225	1.6166	1.5782	1.64206	1.3304	1.32184	1.2809	1.30026	1.4998	1.4866	1.5336	1.53092
160	1.6	1.48	1.52	1.6344	1.62799	1.7931	1.8255	1.3392	1.33053	1.2883	1.3079	1.5069	1.49539	1.6904	1.69216
161	1.71	1.45	1.53	1.6464	1.63937	1.7471	1.78619	1.348	1.33921	1.3702	1.39184	1.5844	1.59199	1.6568	1.65761
162	1.42	1.29	1.56	1.6823	1.67353	1.5015	1.57654	1.3743	1.36526	1.1543	1.17053	1.3801	1.3373	1.4776	1.47333
163	1.41	1.26	1.57	1.6942	1.68492	1.4554	1.53723	1.383	1.37394	1.1469	1.1629	1.373	1.32852	1.444	1.43878
164	1.66	1.4	1.58	1.7062	1.6963	1.6703	1.72068	1.3918	1.38262	1.333	1.35369	1.5492	1.54808	1.6008	1.60002
165	1.77	1.38	1.61	1.742	1.73046	1.6396	1.69447	1.4181	1.40867	1.4149	1.43763	1.6266	1.64469	1.5784	1.57699
166	1.48	1.25	1.62	1.754	1.74185	1.4401	1.52413	1.4269	1.41735	1.199	1.21632	1.4223	1.38999	1.4328	1.42726
167	1.52	1.47	1.62	1.754	1.74185	1.7778	1.8124	1.4269	1.41735	1.2288	1.24684	1.4505	1.42513	1.6792	1.68064
168	1.85	1.53	1.62	1.754	1.74185	1.8699	1.89102	1.4269	1.41735	1.4745	1.49869	1.683	1.71495	1.7464	1.74975
169	1.67	1.24	1.66	1.8018	1.78739	1.4247	1.51102	1.4619	1.45208	1.3404	1.36132	1.5562	1.55686	1.4216	1.41575
170	1.64	1.62	1.69	1.8377	1.82155	2.008	2.00895	1.4882	1.47813	1.3181	1.33842	1.5351	1.53052	1.8472	1.8534
171	1.76	1.44	1.7	1.8496	1.83294	1.7317	1.77309	1.497	1.48681	1.4075	1.43	1.6196	1.63591	1.6456	1.64609
172	1.87	1.46	1.72	1.8735	1.85571	1.7624	1.7993	1.5145	1.50418	1.4894	1.51395	1.6971	1.73252	1.668	1.66913
173	1.95	1.75	1.86	2.0409	2.01511	2.2076	2.1793	1.6373	1.62573	1.5489	1.575	1.7535	1.80278	1.9929	2.00313
174	1.77	1.72	1.87	2.0529	2.0265	2.1615	2.13998	1.646	1.63442	1.4149	1.43763	1.6266	1.64469	1.9593	1.96858
175	1.89	1.48	1.92	2.1127	2.08343	1.7931	1.8255	1.6899	1.67783	1.5042	1.52921	1.7112	1.75008	1.6904	1.69216
176	1.86	1.4	1.93	2.1246	2.09482	1.6703	1.72068	1.6986	1.68651	1.4819	1.50632	1.6901	1.72373	1.6008	1.60002
177	2.04	1.78	1.94	2.1366	2.1062	2.2537	2.21861	1.7074	1.69519	1.6159	1.64369	1.8169	1.88182	2.0265	2.03768
178	2.13	1.09	1.96	2.1605	2.12898	1.1944	1.31447	1.7249	1.71256	1.6829	1.71237	1.8803	1.96086	1.2535	1.24299
179	2.08	1.75	2	2.2083	2.17452	2.2076	2.1793	1.76	1.74729	1.6457	1.67421	1.845	1.91695	1.9929	2.00313
180	2.2	1.72	2.02	2.2322	2.19729	2.1615	2.13998	1.7775	1.76466	1.735	1.76579	1.9296	2.02234	1.9593	1.96858
181	2.05	1.71	2.04	2.2561	2.22006	2.1462	2.12688	1.7951	1.78202	1.6234	1.65132	1.8239	1.8906	1.948	1.95706
182	2.03	1.74	2.06	2.28	2.24284	2.1922	2.16619	1.8126	1.79939	1.6085	1.63605	1.8098	1.87304	1.9817	1.99161
183	1.86	2.09	2.09	2.3159	2.27699	2.7295	2.62481	1.8389	1.82543	1.4819	1.50632	1.6901	1.72373	2.3737	2.39472
184	2.04	1.98	2.2	2.4474	2.40224	2.5607	2.48067	1.9353	1.92094	1.6159	1.64369	1.8169	1.88182	2.2505	2.26803
185	2.39	1.69	2.2	2.4474	2.40224	2.1155	2.10067	1.9353	1.92094	1.8765	1.91079	2.0634	2.18921	1.9256	1.93402
186	2.48	1.77	2.27	2.5311	2.48194	2.2383	2.2055	1.9967	1.98172	1.9435	1.97948	2.1268	2.26825	2.0153	2.02616
187	2.79	1.77	2.27	2.5311	2.48194	2.2383	2.2055	1.9967	1.98172	2.1743	2.21606	2.3452	2.54052	2.0153	2.02616
188	2.52	2.01	2.28	2.543	2.49333	2.6067	2.51998	2.0055	1.9904	1.9733	2.01	2.155	2.30339	2.2841	2.30258
189	2.97	2.4	2.28	2.543	2.49333	3.2054	3.03102	2.0055	1.9904	2.3083	2.35343	2.472	2.6986	2.721	2.75175
190	2.28	2.24	2.32	2.5909	2.53888	2.9598	2.82136	2.0405	2.02513	1.7946	1.82684	1.9859	2.0926	2.5417	2.56748
191	2.24	1.78	2.37	2.6506	2.59581	2.2537	2.21861	2.0844	2.06855	1.7648	1.79632	1.9578	2.05747	2.0265	2.03768
192	2.25	1.79	2.38	2.6626	2.60719	2.269	2.23171	2.0931	2.07723	1.7723	1.80395	1.9648	2.06625	2.0377	2.0492
193	3.02	2.23	2.38	2.6626	2.60719	2.9444	2.80826	2.0931	2.07723	2.3456	2.39158	2.5073	2.74252	2.5305	2.55596
194	2.53	1.72	2.41	2.6985	2.64135	2.1615	2.13998	2.1194	2.10328	1.9807	2.01763	2.1621	2.31217	1.9593	1.96858
195	3.67	2.55	2.51	2.818	2.75521	3.4357	3.22757	2.2071	2.1901	2.8295	2.88764	2.9652	3.31338	2.889	2.92451
196	2.67	2.33	2.52	2.83	2.7666	3.0979	2.93929	2.2159	2.19879	2.085	2.12448	2.2607	2.43512	2.6426	2.67113
197	2.85	2.62	2.52	2.83	2.7666	3.5431	3.31929	2.2159	2.19879	2.219	2.26185	2.3875	2.59321	2.9674	3.00513
198	3.12	2.19	2.54	2.8539	2.78937	2.883	2.75584	2.2334	2.21615	2.42	2.4679	2.5777	2.83034	2.4857	2.50989
199	2.75	2.43	2.55	2.8658	2.80076	3.2515	3.07033	2.2422	2.22483	2.1445	2.18553	2.3171	2.50538	2.7546	2.7863
200	2.95	2.4	2.57	2.8898	2.82353	3.2054	3.03102	2.2597	2.2422	2.2934	2.33816	2.4579	2.68104	2.721	2.75175
201	3.18	2.04	2.58	2.9017	2.83491	2.6528	2.55929	2.2685	2.25088	2.4647	2.51369	2.62	2.88304	2.3177	2.33713
202	3.2	2.45	2.6	2.9256	2.85769	3.2822	3.09653	2.286	2.26825	2.4796	2.52895	2.6341	2.9006	2.777	2.80934
203	4.04	2.5	2.6	2.9256	2.85769	3.3589	3.16205	2.286	2.26825	3.105	3.17001	3.2433	3.63834	2.833	2.86692
204	2.99	2.3	2.61	2.9376	2.86907	3.0519	2.89998	2.2948	2.27693	2.3232	2.36869	2.4861	2.71617	2.609	2.63658
205	2.99	2.66	2.65	2.9854	2.91462	3.6045	3.3717	2.3299	2.31166	2.3232	2.36869	2.4861	2.71617	3.0122	3.0512
206	3.26	2.48	2.68	3.0213	2.94877	3.3282	3.13584	2.3562	2.33771	2.5242	2.57474	2.6763	2.9533	2.8106	2.84389
207	3.07	2.3	2.69	3.0332	2.96016	3.0519	2.89998	2.3649	2.34639	2.3828	2.42974	2.5425	2.78643	2.609	2.63658
208	3.19	2.65	2.75	3.105	3.02848	3.5892	3.3586	2.4175	2.39848	2.4721	2.52132	2.627	2.89182	3.001	3.03968
209	3.45	2.39	2.79	3.1528	3.07402	3.1901	3.01791	2.4526	2.43322	2.6657	2.71974	2.8102	3.12017	2.7098	2.74023
210	3.15	2.54	2.8	3.1647	3.08541	3.4203	3.21446	2.4614	2.4419	2.4423	2.49079	2.5988	2.85669	2.8778	2.91299
211	3.02	2.45	2.81	3.1767	3.09679	3.2822	3.09653	2.4701	2.45058	2.3456	2.39158	2.5073	2.74252	2.777	2.80934
212	3.55	2.4	2.82	3.1886	3.10818	3.2054	3.03102	2.4789	2.45926	2.7402	2.79606	2.8806	3.20799	2.721	2.75175
213	3.39	2.84	2.84	3.2126	3.13095	3.8808	3.60757	2.4964	2.47663	2.621	2.67395	2.7679	3.06747	3.2139	3.25851
214	3.41	2.77	2.84	3.2126	3.13095	3.7734	3.51584	2.4964	2.47663	2.6359	2.68922	2.782	3.08504	3.1354	3.17789
215	3.82	2.72	2.89	3.2723	3.18788	3.6966	3.45032	2.5403	2.52004	2.9412	3.00211	3.0709	3.44512	3.0794	3.12031
216	3.05	2.66	2.92	3.3082	3.22204	3.6045	3.3717	2.5666	2.54609	2.3679	2.41448	2.5284	2.76886	3.0122	3.0512
217	3.36	2.8	2.94	3.3321	3.24481	3.8194	3.55515	2.5841	2.56345	2.5987	2.65106	2.7468	3.04112	3.169	3.21244
218	3.36	2.59	2.99	3.3919	3.30174	3.4971	3.27998	2.6279	2.60687	2.5987	2.65106	2.7468	3.04112	2.9338	2.97058
219	3.69	2.19	2.99	3.3919	3.30174	2.883	2.75584	2.6279	2.60687	2.8444	2.9029	2.9793	3.33095	2.4857	2.50989
220	3.7	2.29	3	3.4038	3.31313	3.0365	2.88688	2.6367	2.61555	2.8518	2.91053	2.9863	3.33973	2.5978	2.62506
221	3.48	2.94	3.02	3.4278	3.3359	4.0344	3.7386	2.6542	2.63292	2.688	2.74264	2.8313	3.14651	3.3259	3.37369
222	3.74	2.48	3.09	3.5114	3.4156	3.3282	3.13584	2.7156	2.69369	2.8816	2.94106	3.0145	3.37486	2.8106	2.84389
223	3.28	2.43	3.18	3.619	3.51808	3.2515	3.07033	2.7945	2.77184	2.5391	2.59	2.6904	2.97086	2.7546	2.7863
224	3.62	2.58	3.24	3.6908	3.5864	3.4817	3.26688	2.8471	2.82393	2.7923	2.84948	2.93	3.26947	2.9226	2.95906
225	3.64	2.32	3.26	3.7147	3.60917	3.0826	2.92619	2.8646	2.8413	2.8072	2.86474	2.9441	3.28704	2.6314	2.65961
226	4.08	2.76	3.27	3.7266	3.62055	3.758	3.50274	2.8734	2.84998	3.1348	3.20053	3.289	3.67347	3.1242	3.16637
227	3.9	2.49	3.36	3.8342	3.72303	3.3436	3.14895	2.9523	2.92812	3.0007	3.06316	3.1272	3.51538	2.8218	2.85541
228	4.08	2.82	3.42	3.906	3.79135	3.8501	3.58136	3.0049	2.98022	3.1348	3.20053	3.289	3.67347	3.1915	3.23548
229	4.3	3.33	3.43	3.9179	3.80273	4.633	4.24963	3.0137	2.9889	3.2985	3.36843	3.5401	3.86669	3.7627	3.82286
230	4.21	2.86	3.59	4.1092	3.98491	3.9115	3.63377	3.1539	3.12782	3.2315	3.29974	3.4373	3.78764	3.2363	3.28155
231	3.81	2.56	3.7	4.2407	4.11016	3.451	3.24067	3.2504	3.22333	2.9337	2.99448	3.0638	3.43634	2.9002	2.93603
232	4.31	3.24	3.72	4.2646	4.13293	4.4949	4.1317	3.2679	3.2407	3.306	3.37606	3.5515	3.87547	3.6619	3.71921
233	4.4	3.28	3.74	4.2885	4.1557	4.5563	4.18412	3.2854	3.25806	3.373	3.44474	3.6542	3.95451	3.7067	3.76527
234	4.47	3.46	3.74	4.2885	4.1557	4.8326	4.41998	3.2854	3.25806	3.4251	3.49817	3.7341	4.01599	3.9084	3.97259
235	4.59	3.54	3.89	4.4679	4.32649	4.9554	4.5248	3.4169	3.3883	3.5145	3.58974	3.8711	4.12138	3.998	4.06472
236	4.59	3.98	4.21	4.8505	4.69085	5.6308	5.10135	3.664	3.66614	3.5145	3.58974	3.8711	4.12138	4.4909	4.57149
237	4.82	3.92	4.26	4.9102	4.74778	5.5387	5.02273	3.6999	3.70956	3.6857	3.76527	4.1336	4.32338	4.4237	4.50238
238	4.14	3.71	4.31	4.97	4.80471	5.2164	4.74756	3.7357	3.75297	3.1794	3.24632	3.3575	3.72617	4.1884	4.26052
239	5.52	4.37	4.57	5.2808	5.10075	6.2295	5.61239	3.9222	3.97872	4.2069	4.29948	4.9325	4.93817	5.1119	5.02066
240	5.04	3.91	4.65	5.3765	5.19184	5.5234	5.00963	3.9796	4.04818	3.8495	3.93317	4.3847	4.5166	4.4124	4.49086
241	5.92	4.31	4.69	5.4243	5.23738	6.1374	5.53377	4.0083	4.08291	4.5047	4.60475	5.389	5.28947	5.0148	4.95156
242	5.92	3.77	4.81	5.5678	5.37401	5.3085	4.82618	4.0944	4.1871	4.5047	4.60475	5.389	5.28947	4.2556	4.32962
243	5.74	4.94	4.94	5.7232	5.52203	7.1045	6.35928	4.1876	4.29997	4.3707	4.46738	5.1836	5.13138	6.0341	5.67715
244	7.26	3.96	4.96	5.7471	5.54481	5.6001	5.07515	4.202	4.31734	5.5023	5.62738	6.9184	6.46634	4.4685	4.54845
245	5.99	4.87	5.04	5.8428	5.63589	6.9971	6.26756	4.2593	4.3868	4.5568	4.65817	5.4689	5.35095	5.9209	5.59653
246	6.63	3.98	5.93	6.9068	6.64926	5.6308	5.10135	4.8977	5.15955	5.0333	5.14659	6.1994	5.91303	4.4909	4.57149
247	6.96	4.54	6.28	7.3252	7.04777	6.4905	5.83514	5.1488	5.46344	5.279	5.39843	6.576	6.20286	5.387	5.21645
248	7.21	4.57	6.38	7.4448	7.16163	6.5365	5.87445	5.2205	5.55027	5.4651	5.58922	6.8614	6.42242	5.4355	5.25101
249	6.33	4.9	6.52	7.6122	7.32104	7.0431	6.30687	5.3209	5.67183	4.8099	4.91764	5.857	5.64956	5.9694	5.63108
250	7.42	5.82	6.59	7.6959	7.40074	8.4554	7.51238	5.3711	5.7326	5.6215	5.74949	7.101	6.60686	7.4579	6.69067
251	6.79	6.06	6.6	7.7078	7.41213	8.8238	7.82686	5.3783	5.74129	5.1524	5.2687	6.382	6.05356	7.8462	6.96708
252	8.35	5.37	7.07	8.2697	7.94727	7.7646	6.92273	5.7155	6.14937	6.3139	6.45923	8.1625	7.42364	6.7299	6.17239
253	8.33	6.89	7.7	9.0229	8.6646	10.0979	8.91444	6.1673	6.69637	6.299	6.44396	8.1397	7.40608	9.1891	7.92302
254	9	7.04	8.06	9.4533	9.0745	10.3282	9.11099	6.4256	7.00895	6.7978	6.95528	8.9044	7.99451	9.4318	8.09578
255	9.6	8.61	9	10.5771	10.1448	12.7383	11.1682	7.0998	7.82511	7.2445	7.41318	9.5892	8.52147	11.972	9.904
256	11.03	7.27	9.19	10.8043	10.3611	10.6813	9.41237	7.2361	7.99008	8.3092	8.50449	11.2213	9.77738	9.804	8.36068
257	11.47	7.21	9.43	11.0912	10.6344	10.5892	9.33375	7.4083	8.19846	8.6368	8.84029	11.7235	10.1638	9.7069	8.29157
258	10.21	6.9	10.35	12.1911	11.6819	10.1133	8.92755	8.0682	8.99726	7.6987	7.8787	10.2854	9.0572	9.2053	7.93454
259	11.62	10.2	12.09	14.2714	13.6631	14.5043	13.2517	9.5841	10.508	8.7485	8.95476	11.8947	10.2956	13.5397	11.7352
260	17.88	12.4	12.38	14.6181	13.9933	16.6443	16.1344	9.8634	10.7598	13.4092	13.7321	16.146	15.7935	15.2569	14.2691
261	14.52	9.67	12.92	15.2637	14.6081	13.9887	12.5572	10.3835	11.2287	10.9076	11.1679	14.3033	12.8425	13.126	11.1248
262	14.86	10	14.19	16.3355	16.0542	14.3097	12.9896	11.6065	12.3314	11.1607	11.4274	14.4898	13.1411	13.3836	11.5049
263	18.16	8	14.29	16.4176	16.168	11.8019	10.3689	11.7028	12.4182	13.6177	13.9458	16.2995	16.0394	10.9851	9.20144
264	15.18	11.2	14.71	16.7621	16.6463	15.477	14.562	12.1073	12.7829	11.399	11.6716	14.6652	13.4222	14.3202	12.887
265	16.55	13.5	14.79	16.8277	16.7373	17.7143	17.5758	12.1843	12.8523	12.419	12.7171	15.4166	14.6254	16.1156	15.536
266	16.83	12.4	15.25	17.2051	17.2611	16.6443	16.1344	12.6273	13.2517	12.6275	12.9308	15.5701	14.8713	15.2569	14.2691
267	19.8	13.9	15.34	17.2789	17.3636	18.1034	18.0999	12.714	13.3299	14.8387	15.1974	17.1989	17.4797	16.4278	15.9966
268	16.67	12.1	15.42	17.3446	17.4547	16.3525	15.7413	12.7911	13.3993	12.5083	12.8087	15.4824	14.7308	15.0228	13.9235
269	20.37	15.1	15.6	17.4922	17.6596	19.2707	19.6723	12.9644	13.5556	15.2631	15.6324	17.5115	17.9803	17.3645	17.3787
270	14.03	12.2	15.61	17.5004	17.671	16.4498	15.8723	12.974	13.5643	10.5428	10.794	14.0346	12.4122	15.1008	14.0387
271	14.16	11.8	16.39	18.1403	18.5591	16.0607	15.3482	13.7252	14.2416	10.6396	10.8932	14.1059	12.5263	14.7886	13.578
272	16.09	14	16.61	18.3208	18.8096	18.2007	18.231	13.9371	14.4326	12.0765	12.3661	15.1643	14.2214	16.5058	16.1118
273	16.83	12	16.76	18.4438	18.9804	16.2552	15.6103	14.0815	14.5628	12.6275	12.9308	15.5701	14.8713	14.9447	13.8084
274	15.29	12.8	16.82	18.4931	19.0487	17.0334	16.6586	14.1393	14.6149	11.4809	11.7556	14.7256	13.5188	15.5692	14.7297
275	21.23	17.9	16.84	18.5095	19.0715	21.9945	23.3413	14.1586	14.6323	15.9034	16.2887	17.9832	18.7356	19.55	20.6036
276	21.74	14.5	16.92	18.5751	19.1626	18.6871	18.8861	14.2356	14.7017	16.2831	16.6779	18.2628	19.1835	16.8961	16.6877
277	20.58	14.4	17.09	18.7145	19.3561	18.5898	18.7551	14.3993	14.8493	15.4194	15.7927	17.6267	18.1648	16.8181	16.5725
278	23.67	16.6	17.1	18.7228	19.3675	20.7299	21.6378	14.409	14.858	17.72	18.1508	19.3213	20.8786	18.5353	19.1063
279	21.59	12.9	17.2	18.8048	19.4814	17.1307	16.7896	14.5053	14.9448	16.1714	16.5635	18.1806	19.0518	15.6472	14.8449
280	18.67	15.2	17.31	18.895	19.6066	19.368	19.8034	14.6112	15.0404	13.9974	14.335	16.5792	16.4873	17.4425	17.4939
281	17.8	14.5	17.39	18.9607	19.6977	18.6871	18.8861	14.6882	15.1098	13.3497	13.6711	16.1021	15.7232	16.8961	16.6877
282	17.25	12.1	17.43	18.9935	19.7433	16.3525	15.7413	14.7268	15.1445	12.9402	13.2514	15.8005	15.2402	15.0228	13.9235
283	17.93	15.8	17.44	19.0017	19.7547	19.9517	20.5896	14.7364	15.1532	13.4464	13.7703	16.1734	15.8374	17.9109	18.1849
284	18.72	14.9	17.52	19.0673	19.8457	19.0762	19.4103	14.8134	15.2227	14.0346	14.3732	16.6066	16.5312	17.2083	17.1484
285	22.5	16	17.64	19.1657	19.9824	20.1462	20.8516	14.929	15.3269	16.8489	17.2579	18.6796	19.851	18.067	18.4153
286	23.7	18.5	18.12	19.5595	20.5289	22.5781	24.1275	15.3913	15.7436	17.7424	18.1737	19.3377	20.9049	20.0184	21.2946
287	21.38	14.3	18.62	19.9697	21.0982	18.4925	18.6241	15.8728	16.1778	16.0151	16.4032	18.0654	18.8674	16.74	16.4573
288	21.97	17.1	20.53	21.5366	23.273	21.2163	22.293	17.7122	17.8361	16.4543	16.8535	18.389	19.3855	18.9256	19.6822
289	18.576	18.9	21.73	22.521	24.6393	22.9672	24.6516	18.8678	18.8781	13.9274	14.2633	16.5277	16.4047	20.3306	21.7553
290	22.164	20.5	23.11	23.6531	26.2106	24.5236	26.7482	20.1968	20.0763	16.5988	17.0015	18.4954	19.5559	21.5795	23.5981
